# Supplementary material for: Anti-Fouling and Anti-Biofilm Performance of Self-Polishing Waterborne Polyurethane with Gemini Quaternary Ammonium Salts
Source: Polymers (Basel). 2023 Jan 7;15(2):317. doi: 10.3390/polym15020317 (PMC9865321; doi:10.3390/polym15020317)
Supplement: Supplementary file 1 [file polymers-15-00317-s001.zip]

Archive with 1 entries (1 files):
- polymers-2105503-supplementary.pdf
